# Supplementary material for: Development and Evaluation of an Enzyme-Linked Immunosorbent Assay Targeting Rabies-Specific IgM and IgG in Human Sera
Source: Viruses. 2023 Mar 29;15(4):874. doi: 10.3390/v15040874 (PMC10142732; doi:10.3390/v15040874)
Supplement: Supplementary file 1 [file viruses-15-00874-s001.zip]

Archive with 1 entries (1 files):
- viruses-2291153-supplementary.pdf
